# Supplementary material for: HDAC Inhibition Restores Response to HER2-Targeted Therapy in Breast Cancer via PHLDA1 Induction
Source: Int J Mol Sci. 2023 Mar 25;24(7):6228. doi: 10.3390/ijms24076228 (PMC10094256; doi:10.3390/ijms24076228)
Supplement: Supplementary file 1 [file ijms-24-06228-s001.zip]

Archive with 2 entries (2 files):
- ijms-2296276 - supplementary tables.pdf
- ijms-2296276_supplementary_figures.pdf
